# Supplementary material for: Environmental Enrichment Enhances Cav 2.1 Channel-Mediated Presynaptic Plasticity in Hypoxic–Ischemic Encephalopathy
Source: Int J Mol Sci. 2021 Mar 26;22(7):3414. doi: 10.3390/ijms22073414 (PMC8037860; doi:10.3390/ijms22073414)
Supplement: Supplementary file 1 [file ijms-22-03414-s001.zip]

Archive with 2 entries (2 files):
- Supplementary Figures.pdf
- Supplementary Table.pdf
